# Supplementary material for: Catalytic Reduction of H2O2 by Polyvinylpyrrolidone Nickel Oxide Nanozymatic Activity and Colorimetric Sensing of Ascorbic Acid
Source: Biosensors (Basel). 2026 May 21;16(5):299. doi: 10.3390/bios16050299 (PMC13204353; doi:10.3390/bios16050299)
Supplement: Supplementary file 1 [file biosensors-16-00299-s001.zip]

Archive with 1 entries (1 files):
- biosensors-4266648-supplementary.pdf
